# Supplementary material for: Beyond Just Bacteria: Functional Biomes in the Gut Ecosystem Including Virome, Mycobiome, Archaeome and Helminths
Source: Microorganisms. 2020 Mar 28;8(4):483. doi: 10.3390/microorganisms8040483 (PMC7232386; doi:10.3390/microorganisms8040483)
Supplement: Supplementary file 1 [file microorganisms-08-00483-s001.zip]

Archive with 1 entries (1 files):
- microorganisms-752954-SI.xls
