# Supplementary material for: Beyond Just Bacteria: Functional Biomes in the Gut Ecosystem Including Virome, Mycobiome, Archaeome and Helminths
Source: Microorganisms. 2020 Mar 28;8(4):483. doi: 10.3390/microorganisms8040483 (PMC7232386; doi:10.3390/microorganisms8040483)
Supplement: Supplementary file 1 [file microorganisms-08-00483-s001.zip › microorganisms-752954-SI.xls]

## Sheet: Sheet1
2009	2010	2011	2012	2013	2014	2015	2016	2017	2018	2019
57	124	168	282	435	606	1384	2185	2858	3799	3733
https://apps.webofknowledge.com/RAMore.do?product=WOS&search_mode=GeneralSearch&SID=6DbAN3OOOWOTgFPgpzA&qid=6&ra_mode=more&ra_name=PublicationYear&colName=WOS&viewType=raMore

## Sheet: Virome
2009	2010	2011	2012	2013	2014	2015	2016	2017	2018	2019
0	1	2	5	9	9	24	20	34	42	40
	Gut virome
	Virome
	Gut viruses
		https://apps.webofknowledge.com/RAMore.do?product=UA&search_mode=GeneralSearch&SID=6DbAN3OOOWOTgFPgpzA&qid=21&ra_mode=more&ra_name=PublicationYear&colName=&viewType=raMore

## Sheet: Mycobiome
2009	2010	2011	2012	2013	2014	2015	2016	2017	2018	2019
0	0	0	1	0	0	4	4	16	23	29
You searched for: TOPIC: (gut mycobiome) AND TOPIC: (mycobiome) AND TOPIC: (gut fungi)
Refined by: [excluding] DOCUMENT TYPES: ( BOOK OR REVIEW )
Timespan: 2009-2019. Databases: WOS, BIOABS, INSPEC, KJD, MEDLINE, RSCI, SCIELO.
https://apps.webofknowledge.com/RAMore.do?product=UA&search_mode=GeneralSearch&SID=6DbAN3OOOWOTgFPgpzA&qid=25&ra_mode=more&ra_name=PublicationYear&colName=&viewType=raMore

## Sheet: Aracheome
2009	2010	2011	2012	2013	2014	2015	2016	2017	2018	2019
		2	2	2	2	3	2	7	7	2
You searched for: TOPIC: (gut archaeome) AND TOPIC: (archaeome) AND TOPIC: (gut archaea)									All databases
Timespan: 2009-2019. Indexes: SCI-EXPANDED, SSCI, A&HCI, ESCI.
	https://apps.webofknowledge.com/Search.do?product=WOS&SID=6DbAN3OOOWOTgFPgpzA&search_mode=GeneralSearch&prID=9d0bca0e-ea1c-45d9-aae5-98da3dd3846d
